# Supplementary material for: Wood–Ljungdahl pathway encoding anaerobes facilitate low-cost primary production in hypersaline sediments at Great Salt Lake, Utah
Source: FEMS Microbiol Ecol. 2024 Jul 25;100(8):fiae105. doi: 10.1093/femsec/fiae105 (PMC11287216; doi:10.1093/femsec/fiae105)
Supplement: fiae105_Supplemental_Files [file fiae105_supplemental_files.zip]

Archive with 3 entries (3 files):
- MB_515_Supp.data_Figs.docx
- MB_515_Supp.data_Tables.xlsx
- MB_515_Supp.data_Text.docx
