# Supplementary material for: Wood–Ljungdahl pathway encoding anaerobes facilitate low-cost primary production in hypersaline sediments at Great Salt Lake, Utah
Source: FEMS Microbiol Ecol. 2024 Jul 25;100(8):fiae105. doi: 10.1093/femsec/fiae105 (PMC11287216; doi:10.1093/femsec/fiae105)
Supplement: fiae105_Supplemental_Files [file fiae105_supplemental_files.zip › MB_515_Supp.data_Tables.xlsx]

## Sheet: Supplemental Table 1
Supplemental Table 1	Metagenome assembly statistics for each of the three metagenomes sampled from defined depth intervals in a sediment column from the North Arm of Great Salt Lake.
	0cm	5cm	30cm
Quality Filtered Reads	27404400	32586618	20336220
Quality Filtered Read Data (Gbp)	4.11313	4.89256	3.04496
Contigs > 1 kbp	27900	34512	17460
Contigs > 50 kbp	125	125	54
Largest Contig Length (bp)	186176	223647	227785
Contig N50	186176	4224	2746
Total size > 1 kbp (in bp)	111239721	127166631	56394271
Total size > 50 kbp (in bp)	9520380	9823818	4484611
Total assembly size (Mbp)	149985130	177939065	93009782
% Reads mapped to MAGs	71	70	72

## Sheet: Supplemental Table 2
Supplemental Table 2	Metagenome assembled genome (MAG) operational taxonomic units (OTU) recovered from defined depth intervals in a sediment column from the North Arm of Great Salt Lake. Relative abundance of reads mapped to MAGs, Estimated size of MAGs, Estimated Completeness of MAGs, Percent contamination, Percent Guanine/Cytosine (GC) content.
		0 cm						5 cm						30 cm
classification	OTU	BinID	Relative abundance %	Bin size (Mbp)	completeness %	contamination	GC content	BinID	Relative abundance %	Bin size (Mbp)	completeness %	contamination	GC content	BinID	Relative abundance %	Bin size (Mbp)	completeness %	contamination	GC content
Haloarculaceae QS-5-70-15 (g)	1	2	11.3464	3.85438	95.15	3	0.693	10	11.6659	3.82646	96.51	1	0.693	5	11.1283	3.91482	96.8	2.4	0.691
Thiohalorhabdus (g)	2	13	10.55	2.8754	98.31	0	0.665	5	7.69533	2.83735	98.31	0.14	0.665
Haloarculaceae (f)	3	19	8.68012	2.85154	97.27	3.301	0.657
Halodesulfurarchaeum (g)	4	11	6.01192	2.20038	96.32	1.063	0.586	18	5.18507	2.02534	95.07	1.063	0.588
Haloferacaceae A07HB70 (g)	5	23	3.30564	2.55564	93.27	1.774	0.716	25	2.27069	2.50478	92.03	1.584	0.715
Bipolaricaulia (c)	6	20	5.81929	1.78355	88.13	0	0.486	17	9.02762	1.79694	84.74	0	0.485	13	15.657	1.77659	86.44	0	0.487
Desulfohalobiaceae (f)	7	14	4.86987	3.10576	93.28	0.595	0.59	21	5.5505	2.62411	87.5	0.595	0.595	1	2.44496	1.31509	48.24	1.091	0.597
Halolamina (g)	8	24	2.29511	2.85159	94.45	1.204	0.655
Halovenus (g)	9	16	1.79541	2.7335	79.99	1.333	0.64	7	1.87926	2.98002	86.26	1.733	0.64
Haloarculaceae QS-5-70-15 (g)	10	9	4.24153	3.61158	77.93	0.851	0.714	6	3.62817	3.50194	75.35	0.8	0.715	3	3.32476	2.91548	64.76	0	0.717
Haloarculaceae (f)	11	8	2.13337	2.8856	91.76	2.4	0.619
Salinibacter (g)	12	22	5.4169	3.23767	92.73	1.162	0.658	19	3.97226	3.3121	91.56	3.488	0.658
Natronomonas (g)	13	15	2.98136	2.77629	92.49	3.829	0.651	4	3.03717	2.5486	93.47	3.404	0.653
Haloarculaceae QS-5-68-33 (g)	14	4	1.94839	3.08789	91.39	4.128	0.689
Salinivenus (g)	15	10	10.3742	3.62662	89.24	0.581	0.681	2	6.05799	3.69041	86.62	1.162	0.68
Haloarculaceae (f)	16	7	1.56128	2.16165	80.09	1.266	0.678	24	2.0443	2.50413	85.27	1.233	0.676	6	2.8843	1.96792	70.14	0	0.676
Halapricum (g)	17	17	6.21354	2.65036	83.17	1.953	0.622	11	5.68678	2.5845	83.11	2.933	0.622	12	3.12632	2.48116	40.77	5.357	0.623
Thermoplasmata PWKY01 (f)	18							12	1.14314	1.20473	74.35	0.8	0.415	7	6.64518	1.63711	90.13	1.2	0.414
Bipolaricaulia (c)	19							8	1.70633	1.37847	65.25	0	0.472	2	8.22673	1.73723	82.2	0	0.47
Bacteroidales UBA12077 (f)	20	18	1.39156	2.8226	84.76	1.698	0.418	22	1.6281	3.5069	92.22	2.38	0.421	4	3.3862	3.3137	92.85	2.857	0.42
Haloarculaceae (f)	21	1	2.3	2.0939	69.31	1.933	0.7	16	1.8848	2.03915	74.83	0.531	0.7
Halobacteriales PXRE01 (g)	22	6	1.54905	1.87322	67.42	1.2	0.697	3	1.14368	1.62725	60.66	3.66	0.701
Halovenus sp004015825 (s)	23	21	1.29576	1.67702	64.88	0.6	0.613	1	1.08542	1.64855	52.89	0.8	0.613
Haloarcula (g)	24	12	2.67629	1.23941	43.23	0.4	0.668	15	1.58047	2.29974	71.19	4.092	0.659
Thermoplasmatota DHVEG-1 (f)	25													10	9.12456	1.43642	87.92	0	0.349
Thermoplasmata PWHR01 (g)	26													11	3.76788	2.18329	97.6	1.6	0.459
Thermoplasmatota DHVEG-1 (g)	27													8	3.40331	1.53698	85.73	1.6	0.318
Bacteroides acidifaciens (s)	28													9	26.8805	4.72025	98.88	0.371	0.432
Haloplanus (g)	29	5	1.25453	1.26153	40.96	6.542	0.689
Paceibacterales (o)	30							13	1.42285	0.637508	66.92	2.247	0.381
Halofilum (g)	31							14	0.993078	1.22944	47.81	3.11	0.675
Brocadiae SM23-32 (o)	32							20	0.956538	1.10287	42.34	0	0.646
Haloferacaceae J07HR59 (g)	33							23	1.43071	2.31864	88.13	1.611	0.679
Natronomonas (g)	34							29	1.03231	1.53135	59.6	3.191	0.602
Nanosalinaceae (f)	35							31	0.939236	0.536749	40.13	7.225	0.413
Halobacteriales SW-7-71-33 (f)	36							9	1.04962	1.39722	41.81	3.262	0.677

## Sheet: Supplemental Table 3
Supplemental Table 3	Relative abundances and metabolic clasifications of operational taxonomic units (OTU) recovered from defined depth intervals in a sediment column from the North Arm of Great Salt Lake. Relative abundance of OTUs at 0cm, 5cm, and 30cm, guild and carbon fixtion pathway (if autotrophic).
OTU	OTU Long Classification	OTU Short Classification	0 cm	5 cm	30 cm	Guild	Carbon Fixation
1	d__Archaea;p__Halobacteriota;c__Halobacteria;o__Halobacteriales;f__Haloarculaceae;g__QS-5-70-15;s__	(A) Halobacteriales QS_5_70_15 (g)	11.3	11.7	11.1	aerobic heterotroph	heterotroph
2	d__Bacteria;p__Proteobacteria;c__Gammaproteobacteria;o__Thiohalorhabdales;f__Thiohalorhabdaceae;g__Thiohalorhabdus;s__	(B) Thiohalorhabdus (g)	10.5	7.7	0	aerobic autotroph	CBB
3	d__Archaea;p__Halobacteriota;c__Halobacteria;o__Halobacteriales;f__Haloarculaceae;g__;s__	(A) Haloarculaceae (f)	8.7	8	0	aerobic heterotroph	heterotroph
4	d__Archaea;p__Halobacteriota;c__Halobacteria;o__Halobacteriales;f__Halobacteriaceae;g__Halodesulfurarchaeum;s__	(A) Halodesulfurarchaeum (g)	6	5.2	0	aerobic heterotroph	heterotroph
5	d__Archaea;p__Halobacteriota;c__Halobacteria;o__Halobacteriales;f__Haloferacaceae;g__A07HB70;s__	(A) Haloferacaceae A07HB70 (g)	3.3	2.3	0	aerobic heterotroph	heterotroph
6	d__Bacteria;p__Bipolaricaulota;c__Bipolaricaulia;o__;f__;g__;s__	(B) Bipolaricaulia (c)	5.8	9	15.7	anaerobic autotroph	WL
7	d__Bacteria;p__Desulfobacterota;c__Desulfovibrionia;o__Desulfovibrionales;f__Desulfohalobiaceae;g__;s__	(B) Desulfohalobiaceae (f)	4.9	5.6	2.4	anaerobic autotroph	WL
8	d__Archaea;p__Halobacteriota;c__Halobacteria;o__Halobacteriales;f__Haloferacaceae;g__Halolamina;s__	(A) Halolamina	2.3	2.4	0	aerobic heterotroph	heterotroph
9	d__Archaea;p__Halobacteriota;c__Halobacteria;o__Halobacteriales;f__Haloarculaceae;g__Halovenus;s__	(A) Halovenus (g)	1.8	1.9	0	aerobic heterotroph	heterotroph
10	d__Archaea;p__Halobacteriota;c__Halobacteria;o__Halobacteriales;f__Haloarculaceae;g__QS-5-70-15;s__	(A) Haloarculaceae QS-5-70-15 (g)	4.2	3.6	3.3	aerobic heterotroph	heterotroph
11	d__Archaea;p__Halobacteriota;c__Halobacteria;o__Halobacteriales;f__Haloarculaceae;g__;s__	(A) Haloarculaceae (f)	2.1	1.9	0	aerobic heterotroph	heterotroph
12	d__Bacteria;p__Bacteroidota;c__Rhodothermia;o__Rhodothermales;f__Salinibacteraceae;g__Salinibacter;s__	(B) Salinibacter (g)	5.4	4	0	aerobic heterotroph	heterotroph
13	d__Archaea;p__Halobacteriota;c__Halobacteria;o__Halobacteriales;f__Haloarculaceae;g__Natronomonas;s__	(A) Natronomonas (g)	3	3	0	aerobic heterotroph	heterotroph
14	d__Archaea;p__Halobacteriota;c__Halobacteria;o__Halobacteriales;f__Haloarculaceae;g__QS-5-68-33;s__	(A) Haloarculaceae QS-5-68-33 (g)	1.9	2	0	aerobic heterotroph	heterotroph
15	d__Bacteria;p__Bacteroidota;c__Rhodothermia;o__Rhodothermales;f__Salinibacteraceae;g__Salinivenus;s__	(B) Salinivenus (g)	10.4	6.1	0	aerobic heterotroph	heterotroph
16	d__Archaea;p__Halobacteriota;c__Halobacteria;o__Halobacteriales;f__Haloarculaceae;g__;s__	(A) Haloarculaceae (f)	1.6	2	2.9	aerobic heterotroph	heterotroph
17	d__Archaea;p__Halobacteriota;c__Halobacteria;o__Halobacteriales;f__Haloarculaceae;g__Halapricum;s__	(A) Halapricum (g)	6.2	5.7	3.1	aerobic heterotroph	heterotroph
18	d__Archaea;p__Thermoplasmatota;c__Thermoplasmata;o__PWKY01;f__PWKY01;g__;s__	(A) Thermoplasmata PWKY01 (f)	0	1.1	6.6	anaerobic heterotroph	heterotroph
19	d__Bacteria;p__Bipolaricaulota;c__Bipolaricaulia;o__;f__;g__;s__	(B) Bipolaricaulia (c)	0	1.7	8.2	anaerobic autotroph	WL
20	d__Bacteria;p__Bacteroidota;c__Bacteroidia;o__Bacteroidales;f__UBA12077;g__;s__	(B) Bacteroidales UBA12077 (f)	1.4	1.6	3.4	anaerobic heterotroph	heterotroph
21	d__Archaea;p__Halobacteriota;c__Halobacteria;o__Halobacteriales;f__Haloarculaceae;g__;s__	(A) Haloarculaceae (f)	2.3	1.9	0	aerobic heterotroph	heterotroph
22	d__Archaea;p__Halobacteriota;c__Halobacteria;o__Halobacteriales;f__PXRE01;g__PXRE01;s__	(A) Halobacteriales PXRE01 (g)	1.5	1.1	0	aerobic heterotroph	heterotroph
23	d__Archaea;p__Halobacteriota;c__Halobacteria;o__Halobacteriales;f__Haloarculaceae;g__Halovenus;s__Halovenus sp004015825	(A) Halovenus sp004015825 (s)	1.3	1.1	0	aerobic heterotroph	heterotroph
24	d__Archaea;p__Halobacteriota;c__Halobacteria;o__Halobacteriales;f__Haloarculaceae;g__Haloarcula;s__	(A) Haloarcula (g)	2.7	1.6	0	aerobic heterotroph	heterotroph
25	d__Archaea;p__Thermoplasmatota;c__E2;o__DHVEG-1;f__DHVEG-1;g__;s__	(A) Thermoplasmatota DHVEG-1 (f)	0	0	9.1	anaerobic autotroph	rTCA
26	d__Archaea;p__Thermoplasmatota;c__Thermoplasmata;o__PWKY01;f__PWKY01;g__PWHR01;s__	(A) Thermoplasmata PWHR01 (g)	0	0	3.8	anaerobic heterotroph	heterotroph
27	d__Archaea;p__Thermoplasmatota;c__E2;o__DHVEG-1;f__DHVEG-1;g__;s__	(A) Thermoplasmatota DHVEG-1 (g)	0	0	3.4	anaerobic heterotroph	heterotroph
28	d__Bacteria;p__Bacteroidota;c__Bacteroidia;o__Bacteroidales;f__Bacteroidaceae;g__Bacteroides;s__Bacteroides acidifaciens	(B) Bacteroides acidifaciens (s)	0	0	26.9	aerotolerant heterotroph	heterotroph
29	d__Archaea;p__Halobacteriota;c__Halobacteria;o__Halobacteriales;f__Haloferacaceae;g__Haloplanus;s__	(A) Haloplanus (g)	1.3	0	0	aerobic heterotroph	heterotroph
30	d__Bacteria;p__Patescibacteria;c__Paceibacteria;o__Paceibacterales;f__;g__;s__	(B) Paceibacterales (o)	0	1.4	0	symbiotic heterotroph	heterotroph
31	d__Bacteria;p__Proteobacteria;c__Gammaproteobacteria;o__XJ16;f__Halofilaceae;g__Halofilum;s__	(B) Halofilum (g)	0	1	0	aerobic heterotroph	heterotroph
32	d__Bacteria;p__Planctomycetota;c__Brocadiae;o__SM23-32;f__;g__;s__	(B) Brocadiae SM23-32 (o)	0	1	0	anaerobic autotroph	WL
33	d__Archaea;p__Halobacteriota;c__Halobacteria;o__Halobacteriales;f__Haloferacaceae;g__J07HR59;s__	(A) Haloferacaceae J07HR59 (g)	0	1.4	0	aerobic heterotroph	heterotroph
34	d__Archaea;p__Halobacteriota;c__Halobacteria;o__Halobacteriales;f__Haloarculaceae;g__Natronomonas;s__	(A) Natronomonas (g)	0	1	0	aerobic heterotroph	heterotroph
35	d__Archaea;p__Nanohaloarchaeota;c__Nanosalinia;o__Nanosalinales;f__Nanosalinaceae;g__;s__	(A) Nanosalinaceae (f)	0	0.9	0	aerotolerant heterotroph	heterotroph
36	d__Archaea;p__Halobacteriota;c__Halobacteria;o__Halobacteriales;f__SW-7-71-33;g__;s__	(A) Halobacteriales SW-7-71-33 (f)	0	1	0	aerobic heterotroph	heterotroph

## Sheet: Supplemental Table 4
Supplemental Table 4	Metabolic pathways presented in the annotated representative metagneomic assembled genome for each operational taxonomic unit (OTU).
OTU	Guild	Oxygen Tolerance	Central Carbon Metabolisms Present	Carbon Fixation pathways	Other C1 Metabolism	Other Carbon Metabolisms	Sulfur Metabolism	Nitrogen Metabolism	Arsenic Metabolism	Hydrogenases
1	aerobic sulfur oxidizing heterotroph	aerobic (cytochrome c oxidase, caa-3 type [coxAB])	Glycosis, PRPP Biosynthesis, TCA cycle	None	Formate Oxdiation, Carbon Monooxide oxidation	Pyruvate Oxidation	sulfur oxidation (sdo||sor)	Nitrite Oxidation (NxrAB)	none	none
2	aerobic sulfur oxidizing autotroph	aerobic (it has cytochrome c oxidase [petAB, fbcH, coxAB, ccoNOP])	Glycosis, Gluconeogenesis, Pentose Phosphate Pathway, TCA cycle	Presence of RUBISCO and Phosphorubokinase	none	Incomplete Pyruvate Oxidation	sulfide oxidation (sqr), sulfur oxidation (sdo), thiosulfate oxidation (soxA), and sulfate reduction (sat)	Nitric oxide reduction (norBC)	none	none
3	sulfur oxidizing heterotroph	aerobic (cytochrome c oxidase, caa3-type [coxAB])	Glycolysis, Gluconeogenesis, PRPP Biosynthesis, TCA cycle	none	Formate Oxidation	none	DMSO reductase, sulfur oxidation (sdo||sor)	none	Arsenate reduction, Arsenite oxidation	None
4	sulfur oxidizing heterotroph	aerobic (cytochrome c oxidase, caa3-type [coxAB]; cytochrome oxidase bd type [cydAB])	Glycolysis, Gluconeogenesis, PRPP Biosynthesis, TCA cycle	none	Formate Oxidation	Pentose Bisphosphate Pathway	DMSO reductase, sulfur oxidation (sdo||sor)	Nitrate Oxidation (nxrAB)-A looks great, BLAST results for B are weaker, but BLASTing the hit yields N reductases	Arsenite methylation	None
5	aerobic heterotroph	aerobic (cytochrome c oxidase, caa3-type [coxAB]; cytochrome oxidase bd type [cydAB])	Glycolysis, Gluconeogenesis, PRPP Biosynthesis	none	Formate Oxidation	Semi-phosphorylative Entner-Douderoff Pathway	none	Urea Degradation (not carbamoyl-phosphate synthase)	none	None
6	acetogen	anaerobic (no Cytochrome C)	Glycolysis, Gluconeogenesis, Pentose Phosphate Pathway	Wood-Ljungdahl pathway	Formate Oxdiation	Pyruvate Oxidation, Acetyl-CoA synthetase	thiosulfate disproportionation (phsA) gene present. sulfate reduction (sat) but gene set not complete	none	none	NiFe group 1a, group 4a-g
7	sulfate reducer	anaerobe (cytochrome c oxidase, cbb3-type [ccoNOP]; cytochrome bd [cydAB])	TCA Cycle (not aconitate hydrase), gluconeogenesis (not enolase), Pentose Phosphate Pathway (not transaldolase or glucose 6 phosphate isomerase)	Wood-Ljungdahl pathway, Reductive pentose phosphate cycle, (glyceraldehyde-3P to ribulose-5P)	none	Acetyl-CoA synthetase, Formate Oxidation	sulfite reduction (dsrABD||asrABC), sulfate reduction (aprA||sat), sulfur oxidation (sdo||sor), and thiosulfate disproportionation (phsA)	None	none	None
8	sulfur oxidizing heterotroph	aerobic (T) (cytochrome c oxidase caa-3-type [coxAB])	Glycolysis, gluconeogenesis, PRPP biosynthesis, TCA cycle (no malate dehydrogenase or isocitrate dehydrogenase	none	Formate Oxidation	none	sulfur oxidation (sdo||sor)	none	none	None
9	sulfur oxidizing heterotroph	aerobic (cytochrome c oxidase, caa-3 type [coxAB])	Core module of Glocolysis, Gluconeogenesis, PRPP Biosynthesis, Second carbon oxidation of the TCA cycle	none	Aerobic Carbon Monoxide Oxidation	none	sulfur oxidation (sdo||sor)	Nitrite reduction (nirK)	none	None
10	sulfur oxidizing heterotroph	aerobic (T) (cytochrome bd [cydAB])	glycolysis, gluconeogenesis, TCA cycle (no malate dehydrogenase or citrate-isocitrate)	none	Aerobic Carbon Monoxide Oxidation	none	sulfur oxidation (sdo||sor)	none	none	None
11	sulfur oxidizing heterotroph	aerobe (cytochrome c oxidase, caa3-type [coxAB; cytochrome bd [cydAB])	Glycolysis, Gluconeogenesis, PRPP Biosynthesis, First carbon oxidation of TCA cycle	none	Aerobic Carbon Monoxide Oxidation	none	sulfur oxidation (sdo||sor)	Nitrite reduction (nirK)	none	None
12	sulfur oxidizing heterotroph	aerobic (cytochrome c oxidase, caa3 and cbb3-type [coxAB and ccoNOP])	Glycolysis, Gluconeogenesis, Pentose Phosphate Pathway, Second carbon oxidation of TCA cycle	none	none	none	sulfur oxidation (sdo||sor)	none	none	None
13	sulfur oxidizing heterotroph	aerobe (cytochrome c oxidase, caa3-type [coxAB; cytochrome bd [cydAB])	Core module of glycolysis, Gluconeogenesis, Second carbon oxidation of TCA cycle	none	Formate Oxidation	none	sulfur oxidation (sdo||sor)	none	none	None
14	sulfur oxidizing heterotroph	aerobic (cytochrome c oxidase caa3-type [coxAB])	Glycolysis, PRPP Biosynthesis, Gluconeogenesis, Second carbon oxidation of TCA	none	Aerobic Carbon Monoxide Oxidation	none	sulfur oxidation (sdo||sor)	Nitrite reduction (nirK)	none	None
15	aerobic heterotroph	aerobic (cytochrome c oxidase caa3-type [coxAB])	glycolysis, gluconeogenesis, pentose phosphate pathway (both oxidative and non-oxidative phases), TCA cycle	none	none	none	none	Nitrous oxide reduction (nosDZ)	none	None
16	sulfur oxidizing heterotroph	aerobic (cytochrome c oxidase, caa3-type [coxAB])	Glycolysis, Gluconeogenesis, PRPP Biosynthesis, Complete TCA cycle	none	Formate Oxidation	Acetyl-CoA Synthetase	sulfur oxidation (sdo||sor)	Nitrate reduction (nxrA)	none	None
17	sulfur oxidizing heterotroph	aerobe (cytochrome c oxidase caa3-type [coxAB] and cytochrome bd [cydAB])	Pentose Phosphate Pathway, TCA cycle (not citrate-isocitrate)	none	none	Acetyl-CoA Synthetase, Lactose fermentation, Pyruvate oxidation	sulfur oxidation (sdo||sor)	none	none	NiFe group 3abd
18	anaerobic heterotroph	anaerobic (no Cytochrome C)	glycolysis, gluconeogenesis, archaeal ppp mostly complete, lacks complete TCA cycle	none	none	fermentation (acs)	sulfur oxidation (sdo||sor)	Nitrous oxide reduction (nosDZ)	none	NiFe group 3 or group 4
19	acetogen	anaerobic (no Cytochrome C)	glycolysis, gluconeogenesis, PRPP biosynthesis	Wood-Ljungdahl pathway	none	none	sulfate reduction (aprA||sat), Thiosulfate disproportionation (phsA)	none	none	NiFe (group 1, group 4a-g)
20	anaerobic fermenter	anaerobic (no Cytochrome C)	Glycolysis, Gluconeogenesis, PRPP Biosynthesis, Entner-Douderoff Pathway, Second carbon oxidation TCA cycle	none	none	fermentation (ldh & acdA||ack||pta )	sulfate reduction (aprA||sat)	none	none	FeFe and NiFe (Group 4a-g)
21	aerobic heterotroph	aerobic (cytochrome c oxidase, caa3-type [coxAB]	Core module of glycolysis, Gluconeogenesis, PRPP Biosynthesis, Second carbon oxidation TCA cycle	none	Formate Oxidation	none	none	Nitrite reduction (nirK)	Arsenate reduction (arrA)	none
22	sulfur oxidizing heterotroph	aerobic (cytochrome c oxidase [coxAB])	PRPP Biosynthesis	none	none	none	sulfur oxidation (sdo||sor)	None	none	none
23	sulfur oxidizing heterotroph	aerobic (cytochrome c oxidase, caa3-type [coxAB])	glycolysis, gluconeogenesis	none	none	none	sulfur oxidation (sdo||sor), DMSO Metabolism, Organic Sulfur Metabolism	none	none	none
24	aerobic heterotroph	aerobic (cytochrome c oxidase, caa-3 [coxAB]; cytochrome bd complex [cydAB])	Glycolysis, gluconeogenesis, PRPP biosynthesis	none	Formate Oxidation	none	none	Nitrite reduction (nirK)	none	none
25	anaerobic autotroph	anaerobic (no Cytochrome C)	glycolysis, gluconeogenesis, archaeal ppp mostly complete, lacks complete TCA cycle	reductive TCA cycle (rTCA)	none	acetate fermentation (acdA||ack||pta & acs)	Sulfate reduction (aprA||sat)	none	none	none
26	anaerobic heterotroph	anaerobic (no Cytochrome C)	glycolysis, gluconeogenesis, archaeal ppp mostly complete, lacks complete TCA cycle	none	none	acetate fermentation (acdA||ack||pta & acs)	Sulfate reduction (aprA||sat)	none	none	none
27	anaerobic heterotroph	anaerobic (no Cytochrome C)	glycolysis, gluconeogenesis, archaeal ppp mostly complete, lacks complete TCA cycle	none	none	acetate fermentation (acdA||ack||pta & acs)	none	none	none	none
28	anaerobic fermentor	anaerobic (cytochrome BD oxidase, no cytochrome C)	Glycolysis, Gluconeogenesis, Pentose phosphate pathway, Entner-Doudoroff pathway	none	none	none	none	none	none	FeFe Group-B Hydrogenase, FeFe Group A
29	aerobic heterotroph	Aerobe (Cytochrome C oxidase, Cytochrome bd ubiquinol oxidase)	Glycolysis, TCA cycle	none	Carbon monoxide oxidation	none	none	none	none	none
30	heterotrophic symbiont	inconclusive, tiny genome	Core module of Glycolysis, Gluconeogenesis	none	Formate Oxidation	none	none	none	none	none
31	aerobic heterotroph	Aerobe (cytochrome C oxidase, cytochrome bc1 respiratory complex)	Non-oxidative phase of the Pentose Phosphate Pathway	none	none	none	none	none	none	none
32	sulfur oxidizing autotroph	anaerobic (no Cytochrome C)	None	Wood-Ljungdahl pathway	none	none	sulfur oxidation (sdo||sor)	none	none	Ni-Fe Hydrogenase (nife-group-1) and Ni-Fe Hydrogenase (nife-group-3abd)
33	aerobic heterotroph	aerobic (cytochrome C oxidase caa3-type [coxAB]; cytochrome oxidase bd [cydAB])	Core module of glycolysis, Gluconeogenesis, PRPP Biosynthesis, Second carbon oxidation TCA cycle	none	none	none	none	none	none	none
34	sulfur oxidizing heterotroph	aerobe (cytochrome C oxidase, caa3-type [coxAB])	PRPP Biosynthesis	none	none	none	sulfur oxidation (sdo||sor)	none	none	none
35	aerobic heterotroph	no Cytochrome C, but due to small genome checked literature. likely aerotolerant (Zhao et al. 2022, Environmental Microbiology, Comparative Genomic Insights into the Evolution of Halobacteria-Associated “Candidatus Nanohaloarchaeota”)	None	none	none	none	none	none	none	none
36	aerobic heterotroph	Aerobe (cytochrome C oxidase)	PRPP Biosynthesis	none	none	none	none	none	none	none

## Sheet: Supplemental Table 5
Supplemental Table 5. Average amino acid identity (AAI) of each operational taxonomic unit (OTU) with its closest identified relative. The closest cultivated relative and associated AAI is listed, and if there was a closer related organism sequenced but not cultured, the closest sequenced relative and associated AAI is listed. Sequences were retrieved from NCBI protein database.
	CULTIVAR			MAG
OTU	Closest Cultivar Relative	Accession #	AAI	Closest Sequenced Relative	Accession #	AAI
1	Salinirubellus salinus	GCA_025231485.1	0.6717	Halobacteriales archaeon QH_7_66_36	GCA_003021175.1	0.6317
2	Thiohalorhabdus denitrificans	GCA_001399755.1	0.7053	--	--	--
3	Salinirussus salinus	GCA_009831455.1	0.6106	Halobacteriales archaeon SW_10_68_16	GCA_003023485.1	0.7407
4	Halodesulfurarchaeum formicicum	GCA_001767315.1	0.7522	--	--	--
5	Haloferax larsenii	GCA_000336955.1	0.5984	uncultured archaeon A07HB70	GCA_000496195.1	0.7692
6	Thermosipho ferrireducens	GCA_017358165.1	0.381	Candidatus Bipolaricaulota	GCA_014361015.1	0.4347
7	Desulfovermiculus halophilus	GCA_000620765.1	0.5619	--	--	--
8	Halolamina litorea	GCA_026616205.1	0.7086	unclassified halophilic archaeon	GCA_000224475.1	0.7646
9	Halovenus carboxidivorans	GCA_009831575.1	0.6435	--	--	--
10	Salinirubellus salinus	GCA_025231485.1	0.6652	Halobacteriales archaeon QS_5_70_15	GCA_003022005.1	0.7929
11	Halovenus carboxidivorans	GCA_009831575.1	0.6385	Halobacteriales archaeon SW_10_68_16	GCA_003023485.1	0.6668
12	Salinibacter ruber	GCA_000013045.1	0.8366	Salinibacter sp.	GCA_947077785.1	0.8386
13	Natronomonas halophila	GCA_013391085.1	0.8649	--	--	--
14	Halosimplex carlsbadense	GCA_000337455.1	0.6879	Halobacteriales archaeon QS_5_68_33	GCA_003023785.1	0.7705
15	Salinibacter ruber	GCA_000013045.1`	0.6945	--	--	--
16	Haloarcula hispanica	GCA_000223905.1	0.6002	--	--	--
17	Halapricum salinum	GCA_000755225.1	0.7384	--	--	--
18	Methanomassiliicoccus luminyensis	GCA_000308215.1	0.4082	--	--	--
19	Athalassotoga saccharophila	GCA_009936215.1	0.3818	Candidatus Bipolaricaulota bacterium	GCA_020350845.1	0.4295
20	Thermophagus xiamenensis	GCA_900112795.1	0.4887	--	--	--
21	Salinirussus salinus	GCA_009831455.1	0.8716	--	--	--
22	Halodesulfurarchaeum formicicum	GCA_001886955.1	0.5705	Halorussus sp.	GCA_029338395.1	0.6009
23	Halorhabdus salina	GCA_013839425.1	0.5674	Halobacteriales archaeon QH_6_66_25	GCA_003021205.1	0.6039
24	Halosimplex salinum	GCA_003730195.1	0.6174	--	--	--
25	Thermoplasma acidophilum	GCA_000195915.1	0.3819	Thermoplasmatales archaeon SG8-52-1	GCA_001595805.1	0.5885
26	Methanomassiliicoccus luminyensis	GCA_000308215.1	0.415	Thermoplasmatales archaeon	GCA_023489005.1	0.3885
27	Geoglobus acetivorans	GCA_015163485.1	0.3852	Thermoplasmata archaeon	GCA_020351895.1	0.4321
28	Bacteroides acidifaciens	GCA_910575425.1	0.9669	--	--	--
29	Haloplanus rubicundus	GCA_003342675.1	0.78	--	--	--
30	Ammonifex degensii	GCA_000024605.1	0.3783	Patescibacteria	GCA_025999275.1	0.4067
31	Halofilum ochraceum	GCA_001614315.2	0.8429	--	--	--
32	Paludisphaera borealis	GCA_001956985.1	0.3751	Plantomycetes bacterium	GCA_001303885.1	0.4486
33	Halalkaliarchaeum desulfuricum	GCA_002952775.1	0.7705	--	--	--
34	Natronomonas aquatica	GCA_024449025.1	0.7366	--	--	--
35	Methanotorris formicicus	GCA_000243455.2	0.3554	Candidatus Nanohalobium constans	GCA_009617975.1	0.3654
36	Halorussus pelagicus	GCA_004087835.1	0.5683	Natribaculum sp. AD-4	GCA_024296665.1	0.5808

## Sheet: Supplemental Table 6
Supplemental Table 6	Protein homologs used in the BLAST validation of METABOLIC-G automated annotations. Where available, Enzyme Classification (EC) numbers are provided.
Metabolism
Calvin-Benson-Bassham (CBB) cycle	ribulose 1,5-bisphosphate carboxylase/oxygenase (RuBisCO; EC 4.1.1.39) phosphoribulokinase (PRK; EC 2.7. 1.19)
Reductive tricarboxylic acid (rTCA) cycle	citryl-CoA synthetase (ccs; EC 6.2.1.18) citryl-CoA lyase (cit; EC 4.1.3.34) ATP-citrate lyase (ACLY; EC 2.3.3.8)
Wood-Ljungdahl(WL) pathway	carbon monoxide dehydrogenase/acetyl-CoA synthase (CODH/ACS; EC 1.2.7.4) formate-tetrahydrofolate ligase (fhs; 6.3.4.3)
3-hydroxypropionate (3HP) bicycle	propionyl-CoA carboxylase (PCC; EC 6.4.1.3), malonyl-CoA reductase (mcr; EC 1.2.1.75), malyl-CoA/B-methylmalyl-CoA/citranyl-lyase (mcl; EC 4.1.3.24) acetyl-CoA carboxylase (ACC; 6.4.1.2 )
3-hydroxypropionate/ 4-hydroxybutyrate (3HP/4HB) cycle	propionyl-CoA carboxylase (PCC; EC 6.4.1.3), malonyl-CoA reductase (mcr; EC 1.2.1.75), malyl-CoA/B-methylmalyl-CoA/citranyl-lyase (mcl; EC 4.1.3.24) acetyl-CoA carboxylase (ACC; 6.4.1.2 ) AND 4-hydroxybutyrl-CoA dehydratase (4-BUDH; EC 4.2.1.120).
dicarboxylate/4-hydroxybutyrate (DC/4-HB) cycle	No enzyme homolog is diagnostic for the DC/4-HB, since it uses enzymes common to the rTCA or 3HP/4B cycles. However, the DC/4-HB pathway can be differentiated from the 3HP/4HB pathway by identifying homologs of pyruvate synthase (por; EC 1.2. 7.1)
Oxygen Tolerance
Cytochrome c oxidase	Cox I and II; Enzyme Category (EC) 7.1.1.9)
Cytochrome bd complex	CydABX; EC 7.1.1.7
elemental sulfur/polysulfide reduction	DMSO reductases (EC 1.8.5.3), SreABC (no EC)
Sulfate /sulfite reducer	Sat (EC 2.7.7.4), AprAB (EC 1.8.99.2), DsrAB (EC 1.8.99.5)
